# Supplementary material for: Structural Path Analysis of Fossil Fuel Based CO2 Emissions: A Case Study for China
Source: PLoS One. 2015 Sep 2;10(9):e0135727. doi: 10.1371/journal.pone.0135727 (PMC4557905; doi:10.1371/journal.pone.0135727)
Supplement: S1 File — Sector classification in this study (Table A). Mapping of 135 sectors in Original 2007 Input-Output table to 56 sectors in this study (Table B). Mapping of 44 sectors in the Energy balance sheet and Industrial Energy consumption sheet to the 56 sectors in this study (Table C). Two different separation methods for sectors 1–37: simple proportional separation method and a method based on the customs statistics (Table D). Separation ratios based on results in Table D (Figure A). (XLSX) [file pone.0135727.s001.xlsx]

## Sheet: Guidelines
Supporting Information Guidelines
Table A	Sector Classification in this study (includes Codes, Brief descriptor and full name).
Table B	Mapping of 135 sectors in Original 2007 Input-Output table to 56 sectors in this study.
Table C	Mapping of 44 sectors in the Energy balance sheet and Industrial Energy consumption sheet to the 56 sectors in this study.
Table D	Two different separation methods for sectors 1-37: simple proportional separation method and a method based on the customs statistics.
Figure A	Separation ratios based on results in Table D.

## Sheet: Table A
Table A. Sector Classification in this study (includes Codes, Brief descriptor and full name)
Sectors	English Brief Descriptor	English full name
1	Agri	Farming, Forestry, Animal Husbandry and Fishery	primary industry
2	Coal	Mining and Dressing of Coal,	Secondary industry
3	Oil/gas	Extraction of Petroleum and Natural Gas
4	FM min	Mining and Dressing of Ferrous Metals
5	NFM min	Mining and Dressing of Nonferrous Metals
6	NM min	Nonmetal and other Minerals Mining and Dressing
7	Food	Processing and Manufacturing of Food
8	Beverage	Manufacture of Beverages
9	Tobacco	Manufacture of Tobacco Products
10	Textile	Manufacture of Textile products
11	Clothing	Manufacture of Garments and Other Fiber Products
12	Leather	Manufacture of Leather, Furs, Down and Related Products
13	Wood	Manufacture of wood, Bamboo, Cane, Palm & Straw Products, including furniture
14	Paper	Manufacture of Pulp, Paper and Paper Products
15	Print	Publishing, Printing and Reproduction of Record Media
16	Cul & Edu M	Manufacture of Cultural, Educational and Sports Articles
17	Petro	Manufacture of Petroleum products and Nuclear fuel
18	Coke	Manufacture of Coke
19	Chem	Manufacture of Raw Chemical Materials and Chemical Products
20	Medi	Manufacture of Medical and Pharmaceutical Products
21	Fiber	Manufacture of Chemical Fiber
22	Rubber	Manufacture of Rubber Products
23	Plastic	Manufacture of Plastic Products
24	NM	Manufacture of Nonmetal Mineral Products
25	FM	Smelting and Pressing of Ferrous Metals
26	NFM	Smelting and Pressing of Nonferrous Metals
27	Metal	Manufacture of Metal Products
28	Comm M	Manufacture of Ordinary Machinery
29	Speci M	Manufacture of Equipment for Special Purpose
30	Tran M	Manufacture of Transportation Equipment
31	Electri M	Manufacture of Electric Equipment and Machinery
32	Electro M	Manufacture of Electronic and Telecommunications Equipment and Machinery
33	App M	Manufacture of Instruments, Meters Cultural and Office Machinery
34	Other M	Other Manufacturing Industry
35	Power	Electric Power, Steam and Hot Water Production and Supply
36	Gas	Gas Production and Supply
37	Water	Tap Water Production and Supply
38	Constr	Construction
39	Rail T	Railway transport	Tertiary industry
40	Land T	Land Transport
41	Water T	Water transport
42	Air T	Air transport
43	Pipe T	Transport via Pipelines
44	Public T	public transport and other supporting & auxiliary transport
45	Storage	Storage Services
46	Post	Postal & Telecommunications Services
47	Trade	Wholesale，Retail Trade Services
48	Hotel	Accommodation and Catering Services
49	Financial	Financial intermediation
50	Real Est	Real Estate
51	Rent	Renting and business activities
52	Edu	Education and research
53	Health	Health and social work
54	Recreation	Recreational, cultrual and sporting activities
55	Admin	Public administration and orgnizations
56	Other S	Other Service activities

## Sheet: Table B
Table B. Mapping of 135 sectors in Original 2007 Input-Output table to 56 sectors in this study.
Original Sector Codes and Names in orignial IO table		Aggregated Sector Names and Codes in this study
1	Farming	1	Farming, Forestry, Animal Husbandry and Fishery
2	Forestry
3	Animal Husbandry
4	Fishery
5	Serivices in support of Agriculture
6	Mining and Washing of Coal	2	Mining and Dressing of Coal,
7	Extraction of Petroleum and Natural Gas	3	Extraction of Petroleum and Natural Gas
8	Mining of Ferrous Metal Ores	4	Mining and Dressing of Ferrous Metals
9	Mining of Non-Ferrous Metal Ores	5	Mining and Dressing of Nonferrous Metals
10	Mining and Processing of Nonmetal Ores and Other Ores	6	Nonmetal and other Minerals Mining and Dressing
11	Grinding of Grains	7	Processing and Manufacturing of Food
12	Processing of Forage
13	Refining of Vegetable Oil
14	Manufacture of Sugar
15	Slaughtering and Processing of Meat
16	Processing of Aquatic Product
17	Processing of Other Foods
18	Manufacture of Convenience Food
19	Manufacture of Liquid Milk and Dairy Products
20	Manufacture of Flavoring and Ferment Products
21	Manufacture of Other foods
22	Manufacture of Alcohol and Wine	8	Manufacture of Beverages
23	Processing of Soft drinks and Purified Tea
24	Manufacture of Tobacco	9	Manufacture of Tobacco Products
25	spinning and Weaving , Printing and Dyeing of Cotton and Chemical Fiber	10	Manufacture of Textile products
26	Spinning and Weaving , Printing and Dyeing of Wool
27	Spinning and Weaving of Hemp and Tiffany
28	Manufacture of Textile Products
29	Manufacture of Knitted Fabric and Its Products
30	Manufacture of Textile Wearing Apparel, Footwear and Caps	11	Manufacture of Garments and Other Fiber Products
31	Manufacture of Leather, Fur, Feather(Down) and Its Products	12	Manufacture of Leather, Furs, Down and Related Products
32	Processing of Timbers, Manufacture of Wood, Bamboo, Rattan, Palm and straw Products	13	Manufacture of wood, Bamboo, Cane, Palm & Straw Products, including furniture
33	Manufacture of Furniture
34	Manufacture of Paper and Paper products	14	Manufacture of Pulp, Paper and Paper Products
35	Printing, Reproduction of Recording Media	15	Publishing, Printing and Reproduction of Record Media
36	Manufacturing of Articles for Culture, Education and Sports Activities	16	Manufacture of Cultural, Educational and Sports Articles
37	Processing of Petroleum and Nuclear Fuel	17	Manufacture of Petroleum products and Nuclear fuel
38	Coking	18	Manufacture of Coke
39	Manufacture of Basic Chemical Raw Materials	19	Manufacture of Raw Chemical Materials and Chemical Products
40	Manufacture of Fertilizers
41	Manufacture of Pesticides
42	Manufacture of Paints, Printing Inks, Pigments and Similar Products
43	Manufacture of Synthetic Materials
44	Manufacture of Special Chemical Products
45	Manufacture of Chemical Products for Daily Use
46	Manufacture of Medicine	20	Manufacture of Medical and Pharmaceutical Products
47	Manufacture of Chemical Fiber	21	Manufacture of Chemical Fiber
48	Manufacture of Rubber	22	Manufacture of Rubber Products
49	Manufacture of Plastic	23	Manufacture of Plastic Products
50	Manufacture of Cement, Lime and Plaster	24	Manufacture of Nonmetal Mineral Products
51	Manufacture of Products of Cement and Plaster
52	Manufacture of Brick, Stone and Other Building Materials
53	Manufacture of Glass and its products
54	Manufacture of Pottery and Procelain
55	manufacture of Fire-resistant Materials
56	Manufacture of Graphite and Other Nonmetallic Mineral Products
57	Iron-Smelting	25	Smelting and Pressing of Ferrous Metals
58	Steel Making
59	Rolling of Steel
60	Smelting of Ferroalloy
61	Smelting of Non-ferrous Metals and Manufacture of Alloys	26	Smelting and Pressing of Nonferrous Metals
62	Rolling of Non-Ferrous Metals
63	Manufacture of Metal Products	27	Manufacture of Metal Products
64	Manufacture of Boiler and Prime Mover	28	Manufacture of Ordinary Machinery
65	Manufacture of Metalworking Machinery
66	Manufacture of Lifters
67	Manufacture of Pump, Valve and Similar Machinery
68	Manufacture of Other General Purpose Machinery
69	Manufacture of Special Purpose Machinery for Mining, Metallurgy and construction	29	Manufacture of Equipment for Special Purpose
70	Manufacture of Speical Purpose Machinery for Chemical Industry, Processing of Timber and Nonmetals
71	Manufacture of Special Purpose Machinery for Agriculture, Forestry, Animal Husbandry and Fishery
72	Manufacture of Other Special Purpose Machinery
73	Manufacture of Railroad Transport Equipment	30	Manufacture of Transportation Equipment
74	Manufacture of Automobiles
75	Manufacture of Boats and Ships and Floating Devices
76	Manufacture of Other Transport Equipment
77	Manufacture of Generators	31	Manufacture of Electric Equipment and Machinery
78	Manufacture of Equipments for Power Transmissions and Distribution and Control
79	Manufacture of Wire, Cable, Optical Cable and Electrical Appliances
80	Manufacture of Household Electric and Non-electric appliances
81	manufacture of Other Electrical Machinery and Equipment
82	Manufacture of communication Equipment	32	Manufacture of Electronic and Telecommunications Equipment and Machinery
83	Manufacture of Radar and Broadcasting Equipment
84	Manufacture of Computer
85	Manufacture of Electronic Component
86	Manufacture of Household Audiovisual Apparatus
87	Manufacture of Other Electronic Equipment
88	Manufacture of Measuring Instruments	33	Manufacture of Instruments, Meters Cultural and Office Machinery
89	Manufacture of Machinery for Cultural Activity & Office Work
90	Manufacture of Artwork, Other Manufacture	34	Other Manufacturing Industry
91	Scrap and Waste
92	Production and Supply of electric Power and Heat	35	Electric Power, Steam and Hot Water Production and Supply
93	Production and Distribution of Gas	36	Gas Production and Supply
94	Production and Distribution of water	37	Tap Water Production and Supply
95	construction	38	Construction
96	Transport via railway	39	Railway transport
97	transport via road	40	Land Transport
99	Water transport	41	Water transport
100	Air Transport	42	Air transport
101	Transport Via Pipeline	43	Transport via Pipelines
98	Urban public traffic	44	public transport and other supporting & auxiliary transport
102	Loading, Unloading, Portage and Other Transport Services
103	Storage	45	Storage Services
104	Post	46	Postal & Telecommunications Services
105	Telecom & Other Information Transmissions Services
106	Computer Services
107	Software Industry
108	Wholesale and Retail trades	47	Wholesale，Retail Trade Services
109	Hotels	48	Accommodation and Catering Services
110	Catering Services
111	Banking, Security, Other Financial Activities	49	Financial intermediation
112	Insurance
113	Real Estate	50	Real Estate
114	Leasing	51	Renting and business activities
115	Business Services
116	Tourism	56	Other Service activities
117	Research and Experimental Development
118	Professional Technical Services
119	Services of Science and Technology Exchanges and Promotion
120	Geological Prospecing
121	Management of Water Conservancy
122	Environmental Management
123	Management of Public Facilities
124	Services of Households
125	Other Serivices
126	Education	52	Education
127	Health	53	Health and social work
128	Socail Security
129	Social Welfare
130	Journalism and Publishing Activities	54	Recreational, cultrual and sporting activities
131	Broadcasting, Movies, Televisions and Audiovisual Activities
132	Cultural and Art Activities
133	Sports Activities
134	Entertainment
135	Public Management and Social Organization	55	Public administration and orgnizations

## Sheet: Table C
Table C. Mapping of 44 sectors in the Energy balance sheet and Industrial Energy consumption sheet to the 56 sectors in this study.
Original Sector Codes and Names in energy statistics		Aggregated Sector Names and Codes in this study
1	Farming, Forestry, Animal Husbandry and Fishery	1	Farming,Forestry,Animal Husbandry,Fishery&Water Conservancy
2	Mining and Dressing of Coal,	2	Mining and Washing of Coal
3	Extraction of Petroleum and Natural Gas	3	Extraction of Petroleum and Natural Gas
4	Mining and Dressing of Ferrous Metals	4	Mining and Processing of Ferrous Metal Ores
5	Mining and Dressing of Nonferrous Metals	5	Mining and Processing of Non-Ferrous Metal Ores
6	Nonmetal and other Minerals Mining and Dressing	6	Mining and Processing of Nonmetal Ores
		7	Mining of Other Ores
7	Processing and Manufacturing of Food	8	Processing of Food from Agricultural Products
		9	Manufacture of Foods
8	Manufacture of Beverages	10	Manufacture of Beverages
9	Manufacture of Tobacco Products	11	Manufacture of Tobacco
10	Manufacture of Textile products	12	Manufacture of Textile
11	Manufacture of Garments and Other Fiber Products	13	Manufacture of Textile Wearing Apparel,Footware,and Caps
12	Manufacture of Leather, Furs, Down and Related Products	14	Manufacture of Leather,Fur,Feather and Related Products
13	Manufacture of wood, Bamboo, Cane, Palm & Straw Products, including furniture	15	Processing of Timber,Manufacture of Wood,Bamboo,Rattan,Palm and Straw Products
		16	Manufacture of Furniture
14	Manufacture of Pulp, Paper and Paper Products	17	Manufacture of Paper and Paper Products
15	Publishing, Printing and Reproduction of Record Media	18	Printing,Reproduction of Recording Media
16	Manufacture of Cultural, Educational and Sports Articles	19	Manufacture of Articles For Culture,Education and Sport Activity
17	Manufacture of Petroleum products and Nuclear fuel	20	Processing of Petroleum,Coking,Processing of Nuclear Fuel
18	Manufacture of Coke
19	Manufacture of Raw Chemical Materials and Chemical Products	21	Manufacture of Raw Chemical Materials and Chemical Products
20	Manufacture of Medical and Pharmaceutical Products	22	Manufacture of Medicines
21	Manufacture of Chemical Fiber	23	Manufacture of Chemical Fibers
22	Manufacture of Rubber Products	24	Manufacture of Rubber
23	Manufacture of Plastic Products	25	Manufacture of Plastics
24	Manufacture of Nonmetal Mineral Products	26	Manufacture of Non-metallic Mineral Products
25	Smelting and Pressing of Ferrous Metals	27	Smelting and Pressing of Ferrous Metals
26	Smelting and Pressing of Nonferrous Metals	28	Smelting and Pressing of Non-ferrous Metals
27	Manufacture of Metal Products	29	Manufacture of Metal Products
28	Manufacture of Ordinary Machinery	30	Manufacture of General Purpose Machinery
29	Manufacture of Equipment for Special Purpose	31	Manufacture of Special Purpose Machinery
30	Manufacture of Transportation Equipment	32	Manufacture of Transport Equipment
31	Manufacture of Electric Equipment and Machinery	33	Manufacture of Electrical Machinery and Equipment
32	Manufacture of Electronic and Telecommunications Equipment and Machinery	34	Manufacture of Communication Equipment,Computers and Other Electronic Equipment
33	Manufacture of Instruments, Meters Cultural and Office Machinery	35	Manufacture of Measuring Instruments and Machinery for Cultural Activity and Office Work
34	Other Manufacturing Industry	36	Manufacture of Artwork and Other Manufacturing
		37	Recycling and Disposal of Waste
35	Electric Power, Steam and Hot Water Production and Supply	38	Production and Distribution of Electric Power and Heat Power
36	Gas Production and Supply	39	Production and Distribution of Gas
37	Tap Water Production and Supply	40	Production and Distribution of Water
38	Construction	41	Construction
39	Railway transport	42	Transport,Storage,Postal&Telecommunications Services
40	Land transport
41	Water transport
42	Air transport
43	Transport via Pipelines
44	public transport and other supporting & auxiliary transport
45	Storage Services
46	Postal & Telecommunications Services
47	Wholesale，Retail Trade Services	43	Wholesale,Retail Trade and Catering Service
48	Accommodation and Catering Services
49	Financial intermediation	44	Others
50	Real Estate
51	Renting and business activities
52	Education
53	Health and social work
54	Recreational, cultrual and sporting activities
55	Public administration and orgnizations
56	Other Service activities

## Sheet: Table D
Table D. Two different separation methods for sectors 1-37: simple proportional separation method and a method based on the customs statistics.
				Separation Ratios based on based on Customs statistics in this study				Separation Ratios based onsimple proportional separation method
Sectors	English Brief Descriptor	English full name		Intermediate Goods_C	Capital Goods_C	Consumption Goods_C		Intermediate Goods_P	Capital Goods_P	Consumption Goods_P
1	Agri	Farming, Forestry, Animal Husbandry and Fishery		0.938054	0.00104531	0.0609004		0.722683	0.0353777	0.24194
2	Coal	Mining and Dressing of Coal,		1	0	0		0.983278	0.00161471	0.0151077
3	Oil/gas	Extraction of Petroleum and Natural Gas		1	0	0		1.04855	-0.048551	0
4	FM min	Mining and Dressing of Ferrous Metals		1	0	0		1.04503	-0.0450346	0
5	NFM min	Mining and Dressing of Nonferrous Metals		1	0	0		1.04208	-0.042083	0
6	NM min	Nonmetal and other Minerals Mining and Dressing		1	0	0		1.00748	-0.00747819	0
7	Food	Processing and Manufacturing of Food		0.593474	0	0.406526		0.558894	0.0155852	0.425521
8	Beverage	Manufacture of Beverages		0.00303614	0	0.996964		0.615175	0.0243774	0.360447
9	Tobacco	Manufacture of Tobacco Products		0.00381807	0	0.996182		0.466892	0.0554988	0.477609
10	Textile	Manufacture of Textile products		0.913279	0	0.0867212		0.956421	0.0200582	0.0235209
11	Clothing	Manufacture of Garments and Other Fiber Products		0.00520602	0	0.994794		0.419401	0.0309651	0.549633
12	Leather	Manufacture of Leather, Furs, Down and Related Products		0.785361	0	0.214639		0.656261	0.00854138	0.335197
13	Wood	Manufacture of wood, Bamboo, Cane, Palm & Straw Products, including furniture		0.869578	0.0347033	0.0957188		0.809008	0.134317	0.0566751
14	Paper	Manufacture of Pulp, Paper and Paper Products		0.935422	0	0.0645782		0.991822	-0.00289913	0.011077
15	Print	Publishing, Printing and Reproduction of Record Media		0.309845	0	0.690155		0.985296	0.00777715	0.00692681
16	Cul & Edu	Manufacture of Cultural, Educational and Sports Articles		0.17352	0.110812	0.715668		0.696352	0.0552136	0.248434
17	Petro	Manufacture of Petroleum products and Nuclear fuel		0.537612	0	0.462388		0.975094	-0.0135532	0.0384595
18	Coke	Manufacture of Coke		1	0	0		0.986937	0.0130627	0
19	Chem	Manufacture of Raw Chemical Materials and Chemical Products		0.970648	0	0.0293523		0.995425	-0.0169846	0.0215597
20	Medi	Manufacture of Medical and Pharmaceutical Products		0.187275	0	0.812725		0.837677	0.00318443	0.159139
21	Fiber	Manufacture of Chemical Fiber		0.999886	0	0.000114408		0.983834	0.0161656	0
22	Rubber	Manufacture of Rubber Products		0.96678	0	0.0332197		0.922281	0.0193475	0.0583717
23	Plastic	Manufacture of Plastic Products		0.961883	0	0.0381168		0.973004	0.00313771	0.0238581
24	NM	Manufacture of Nonmetal Mineral Products		0.969131	0	0.0308688		0.984531	0.00291439	0.0125551
25	FM	Smelting and Pressing of Ferrous Metals		1	0	0		0.989979	0.010021	0
26	NFM	Smelting and Pressing of Nonferrous Metals		1	0	0		1.00602	-0.00601884	0
27	Metal	Manufacture of Metal Products		0.968702	0.0142683	0.0170295		0.901663	0.0715765	0.0267605
28	Comm M	Manufacture of Ordinary Machinery		0.70504	0.285927	0.00903262		0.746407	0.253593	0
29	Speci M	Manufacture of Equipment for Special Purpose		0.384759	0.606494	0.00874709		0.429647	0.565723	0.00462947
30	Tran M	Manufacture of Transportation Equipment		0.519188	0.338599	0.142213		0.611935	0.307278	0.0807865
31	Electri M	Manufacture of Electric Equipment and Machinery		0.674515	0.31471	0.0107756		0.731855	0.186461	0.0816836
32	Electro M	Manufacture of Electronic and Telecommunications Equipment and Machinery		0.808495	0.147712	0.0437931		0.859409	0.0836389	0.0569521
33	App M	Manufacture of Instruments, Meters Cultural and Office Machinery		0.193493	0.792714	0.0137923		0.835687	0.129391	0.0349221
34	Other M	Other Manufacturing Industry		0.761544	0.116856	0.1216		0.798065	0.0655028	0.136432
35	Power	Electric Power, Steam and Hot Water Production and Supply		1	0	0		0.927978	0	0.0720221
36	Gas	Gas Production and Supply		1	0	0		0.690103	0.00499375	0.304903
37	Water	Tap Water Production and Supply		1	0	0		0.733565	0	0.266435

## Sheet: Figure A
Figure A. Separation ratios for sectors 1-37 based on results in Table D.
Notes: Intemediate Goods, Consumption Goods and Capital Goods in each sub-figure are destinations that imports flow to. The "C" in the title of each line in each figure represents results based on Customs statistics while "P" represents results based on simple proportionally separation. Each dot represents the ratio of certain importing items (Intemediate, Consumption or Capital Goods) to total i…
